# Supplementary material for: Anti-spike protein to determine SARS-CoV-2 antibody levels: Is there a specific threshold conferring protection in immunocompromised patients?
Source: PLoS One. 2023 Apr 28;18(4):e0281257. doi: 10.1371/journal.pone.0281257 (PMC10146437; doi:10.1371/journal.pone.0281257)
Supplement: S1 Data — (CSV) [file pone.0281257.s001.csv]

Vaccine_type	Injections	Vaccination_Status	Time_sampling	Abbott	Beckman	Roche	Siemens	Genscript	CORTISONE	Hydroxychloroquine	Immunosuppressive	Rituximab
Pfizer	2	Complete	5.4	1191.8912	538.82	3514	1361.41	0.891	0	0	0	0
Pfizer	2	Complete	6.4	31.0554	16.08	175	27.25	0.2	0	1	1	0
Pfizer	2	Complete	6	156.1432	57.24	765	142.35	0.911	0	0	0	0
Pfizer	3	Complete	3.5	419.894	85.77	531	233.48	0.2	0	1	1	0
Pfizer	2	Complete	5.2	6.6882	12.6	6	0	0.366	1	1	0	0
Moderna	1	Incomplet	6.2	364.727	143.82	1140	292.34	0.282	1	0	0	0
Moderna	3	Complete	1.6	219.2622	110.38	846	223.67	0.328	1	0	1	0
Moderna	3	Complete	3	142.9088	64.11	1118	207.54	0.2	0	1	1	0
Pfizer	2	Complete	6.7	249.0538	62.02	2369	313.48	0.484	0	1	0	0
Pfizer	2	Complete	2.7	79.4774	28.12	414	73.9	0.2	0	0	1	1
Pfizer	3	Complete	5.1	5680	860.1	25720	2180	0.989	0	0	0	0
Pfizer	3	Complete	7	3943.1554	511.7	25720	2180	0.976	1	0	1	1
Pfizer	2	Complete	5.2	5680	12387	139	2180	0.993	0	0	1	1
Pfizer	3	Complete	5.8	1808.6256	516.35	5094	1815.07	0.985	0	0	1	1
Pfizer	2	Complete	2	39.05	19.03	90	32.48	0.2	0	1	1	1
Pfizer	2	Complete	6.8	804.075	440.79	454	574.21	0.2	0	0	1	1
Pfizer	3	Complete	3.2	4274.8248	602.1	25720	2180	0.989	0	0	0	0
Pfizer	2	Complete	3.1	22.8336	13.21	59	451.91	0.2	0	0	1	1
Pfizer	2	Complete	2.4	32.1062	14.93	77	22.24	0.2	1	0	0	0
Pfizer	2	Complete	1.7	153.005	55.24	1110	231.73	0.742	0	0	0	0
Pfizer	2	Complete	3.1	5680	24.89	23	24.85	0.2	0	0	1	1
Pfizer	3	Complete	5.2		843.12	21549	2180	0.977	1	0	1	1
Pfizer	3	Complete	1.2	187.7382	33.89	2085	269.45	0.2	0	0	1	0
Pfizer	2	Complete	5.9	748.0844	159.67	4994	960.51	0.986	0	0	0	0
Pfizer	2	Complete	5.2	965.3586	341.99	3941	1088.91	0.536	0	0	1	1
Pfizer	2	Complete	4.6	0	15.57	0	0	0.2	0	0	1	1
Pfizer	3	Complete	3.7	49.9272	31.68	98	40.33	0.2	0	0	1	1
Pfizer	2	Complete	1.8		140.22	2467	625.66	0.96	0	1	1	0
Moderna	3	Complete	4.7	61.4292	55.44	165	79.35	0.2	1	0	1	1
Pfizer	1	Incomplet	5.6	1168.8446	265.23	5557	1221.89	0.981	0	0	0	0
Pfizer	1	Incomplet	3	5680	26026	25720	2180	0.985	0	0	0	0
Pfizer	2	Complete	5.5	57.439	41.26	150	42.29	0.2	0	1	1	1
Pfizer	2	Complete	2.7	105.1084	30.7	848	92.87	0.2	1	0	1	0
Pfizer	2	Complete	2.2	140.2818	38.1	1133	136.03	0.2	1	0	1	1
Pfizer	2	Complete	7.1	55.877	28.61	336	49.27	0.2	1	0	1	0
Pfizer	1	Incomplet	1.8	460.0658	83.32	993	507.94	0.822	1	0	1	1
Pfizer	2	Complete	2.3	5680	938.16	25720	2180	0.984	0	0	0	0
Pfizer	2	Complete	7.3	148.1486	33.15	1253	160.88	0.2	1	0	1	0
Pfizer	1	Incomplet	8.4	2854.7822	414.05	18783	2180	0.986	0	1	1	0
Pfizer	2	Complete	6.8	22.081	18.15	76	24.85	0.2	0	0	1	1
Pfizer	3	Complete	6.1	64.5816	18.94	495	83.28	0.2	0	0	1	0
Moderna	2	Complete	3.2	5.4812	9.99	1	0	0.2	0	1	0	0
Pfizer	2	Complete	3.3	0	0	0	0	0.2	1	0	1	0
Pfizer	2	Complete	3.4	377.6348	169.5	636	398.72	0.761	0	0	0	0
Pfizer	2	Complete	5.3	556.9666	161.7	1774	394.36	0.75	0	1	0	0
Pfizer	2	Complete	6.7	89.2044	109.3	32	35.75	0.2	0	0	1	0
Pfizer	2	Complete	8	36.3946	12.9	41	23.33	0.2	0	0	0	0
Pfizer	1	Incomplet	4.1	42.671	15.7	365	35.32	0.2	0	0	0	0
Pfizer	2	Complete	5.5	254.0806	80.2	1391	235.22	0.2	0	0	0	0
Pfizer	1	Incomplet	1.9	465.7174	216.51	1097	343.57	0.632	0	0	0	0
Pfizer	3	Complete	0.5	462.7638	87.5	3238	412.46	0.801	0	0	1	1
Pfizer	1	Incomplet	2.7	55.7776	41.4	90	43.82	0.2	1	0	1	1
Pfizer	3	Complete	0.9	3681.918	614	9142	2180	0.981	0	0	0	0
Pfizer	2	Complete	5.2	85.8106	21.6	559	64.09	0.2	0	0	1	0
Pfizer	2	Complete	6.8	22.72	8	127	16.57	0.2	0	1	0	0
Pfizer	2	Complete	6.2	35.3296	19.2	143	29.43	0.2	0	0	0	0
Pfizer	3	Complete	6.7	5680	611.2	25720	2180	0.99	0	0	0	0
Pfizer	2	Complete	7.7	492.4418	240.1	1460	445.37	0.2	0	0	1	0
Pfizer	2	Complete	6.3	78.0716	27.8	235	78.26	0.2	0	0	1	0
Moderna	2	Complete	4.8	16.9974	10.14	35	15.7	0.2	0	1	1	1
Moderna	2	Complete	7.8	98.619	47.6	223	95.27	0.2	0	0	1	1
Moderna	3	Complete	10.3	5.4102	8	2	0	0.2	0	0	1	1
Pfizer	3	Complete	6.9	0	0	0	0	0.2	1	0	1	1
Pfizer	3	Complete	4.1	93.578	24.8	36	0	0.2	1	0	1	0
Pfizer	3	Complete	3.8	0	0	0	0	0.2	0	0	1	1
Pfizer	2	Complete	9	275.8634	67.4	2147	309.34	0.546	0	0	0	0
Moderna	3	Complete	5.7	3010.0734	483.7	17593	2180	0.99	1	0	1	0
Pfizer	3	Complete	5.8	101.6152	22.2	655	93.74	0.2	0	1	1	1
Pfizer	2	Complete	7.6	32.447	12.65	179	27.03	0.2	1	0	0	0
